# Supplementary material for: Development of a Transcriptional Factor PuuR-Based Putrescine-Specific Biosensor in Corynebacterium glutamicum
Source: Bioengineering (Basel). 2023 Jan 24;10(2):157. doi: 10.3390/bioengineering10020157 (PMC9951944; doi:10.3390/bioengineering10020157)
Supplement: Supplementary file 1 [file bioengineering-10-00157-s001.zip]

Archive with 1 entries (1 files):
- bioengineering-2121843-supplementary.pdf
